# Supplementary material for: Statins Show Anti-Atherosclerotic Effects by Improving Endothelial Cell Function in a Kawasaki Disease-like Vasculitis Mouse Model
Source: Int J Mol Sci. 2022 Dec 17;23(24):16108. doi: 10.3390/ijms232416108 (PMC9780952; doi:10.3390/ijms232416108)
Supplement: Supplementary file 1 [file ijms-23-16108-s001.zip]

Archive with 1 entries (1 files):
- ijms-2062406-supplementary.pdf
